# Supplementary material for: Blue Phosphorescent Pt(II) Compound Based on Tetradentate Carbazole/2,3′-Bipyridine Ligand and Its Application in Organic Light-Emitting Diodes
Source: Molecules. 2024 Jun 20;29(12):2929. doi: 10.3390/molecules29122929 (PMC11206379; doi:10.3390/molecules29122929)
Supplement: Supplementary file 1 [file molecules-29-02929-s001.zip]

Archive with 1 entries (1 files):
- molecules-3037340-supplementary.pdf
